# Supplementary material for: Metabolic Signatures of Aging and Gametogenesis in Hydra oligactis
Source: Aging Cell. 2026 Jul 27;25(8):e70643. doi: 10.1111/acel.70643 (PMC13403047; doi:10.1111/acel.70643)
Supplement: Supplementary file 2 — Table S1: Full data set of metabolites found by GC–MS‐based metabolite profiling, including statistical evaluation. [file ACEL-25-e70643-s003.xlsx]

## Sheet: Table_S1
Supplementary Table S1: Relative abundances for all reported compounds
Compound identifcation and relative quantification was performed using the ChromaTof software (v5.56.57, LECO). Briefly, deconvoluted compound spectra were used for the interogation of the NIST2020, Golm and Fiehn libraries complemented by in-house libraries generated using pure standards. Missing values were replaced with the manually integrated background level at the expected peak retention ti…
Derivative	Different derivatization states resulting from the method; tms: trimethylsilyl derivatives; meox: methoxime derivatives
RI	Kovats alkane-based retention index (Kovats, 1958) as determined within ChromaTof, using a mix of alkanes injected in the middle of the sequence for calibration
m/z	m/z of a compound specific fragment used for quantification (area under the peaks integration)
Class	AA: Amino acids; APO: Apolar; NUC: Nucleotides and nucleosides; OA: Organic acids; OTHER: Other compounds; OP: Phosphate & Organophosphates; S-OL: Sugar alcohols; SUG: Sugars; UNK: Unknown
ID score	Identification score reflecting the confidence in the identification results: I1: Confirmed identification - Perfect match of retention index and spectrum against data obtained for a commercial standard injected on the same instrument, with the exact same method. I2: Perfect match of retention index and spectrum against data obtained from multiple libaries (commercial or experimental) I3: Very go…
							0 weeks | prior to tranfer to 10 °C									4 weeks after transfer to 10 °C												6 weeks after transfer to 10 °C									6 weeks after transfer to 10 °C
							Females				Males					Females						Males						Females				Males					Females				Males
Metabolite	Derivative	RI	m/z	Class	ID score	Compound	0w_F_R3	0w_F_R4	0w_F_R5	0w_F_R6	0w_M_R1	0w_M_R2	0w_M_R3	0w_M_R4	0w_M_R6	4w_F_R1	4w_F_R2	4w_F_R3	4w_F_R4	4w_F_R5	4w_F_R6	4w_M_R1	4w_M_R2	4w_M_R3	4w_M_R4	4w_M_R5	4w_M_R6	6w_F_R1	6w_F_R2	6w_F_R3	6w_F_R5	6w_M_R1	6w_M_R2	6w_M_R3	6w_M_R4	6w_M_R5	8w_F_R1	8w_F_R2	8w_F_R4	8w_F_R5	8w_M_R1	8w_M_R2	8w_M_R3	8w_M_R4	8w_M_R5	8w_M_R6
Ethanolamine	2tms	1032	102	OTHER	I3	Ethanolamine$2tms	0.00305294	0.00335246	0.00303312	0.00241237	0.00252152	0.00198466	0.00225056	0.00230121	0.00210869	0.00488236	0.00399863	0.00423696	0.00432179	0.00383156	0.00418536	0.00545028	0.00434588	0.00353004	0.00365532	0.0070049	0.00189324	0.0062982	0.00669491	0.00725618	0.0106238	0.00438912	0.00370077	0.0044291	0.00279142	0.00350196	0.00810086	0.00578701	0.00579557	0.016853	0.00485515	0.00404988	0.00435184	0.00302261	0.00407032	0.00351588
Pyruvate	1tms-meox	1053	174	OA	I2	Pyruvate$1tms-meox	0.00058743	0.000646213	0.000700563	0.00087186	0.000511897	0.000451226	0.000383025	0.000497635	0.000336332	0.000879829	0.000991113	0.000858877	0.00157696	0.00666998	0.00824919	0.000685853	0.000541746	0.000577614	0.000766596	0.000442129	0.000385349	0.00327011	0.00870662	0.0133768	0.000913562	0.000970824	0.000989157	0.000818167	0.000622709	0.000527785	0.00116847	0.00137427	0.00329617	0.00574463	0.00101824	0.00139619	0.00169075	0.000790425	0.000977963	0.000687823
Alanine	2tms	1111	116	AA	I1	Alanine$2tms	0.0355269	0.0351424	0.0378845	0.0293125	0.0251372	0.025499	0.0156983	0.01987	0.028311	0.0298912	0.0728488	0.0671303	0.0548688	0.025165	0.0276157	0.0258345	0.0255875	0.0276677	0.0338947	0.0300635	0.0292599	0.0254473	0.0308138	0.0312436	0.0261275	0.0276946	0.0279227	0.0335	0.0280788	0.0425187	0.0428097	0.0528653	0.0373448	0.0526925	0.0279303	0.0248918	0.0305621	0.0344391	0.0284869	0.0304234
2-Pyrrolidinone	1tms	1149	142	OTHER	I3	2-Pyrrolidinone$1tms	0.00746507	0.0070585	0.0065907	0.00814931	0.00503862	0.00526467	0.00776074	0.00681952	0.00638735	0.0113176	0.00940035	0.00954192	0.0122921	0.022121	0.0214274	0.0119705	0.0117309	0.0131288	0.0128795	0.0141923	0.0150694	0.187127	0.0701755	0.108822	0.0508979	0.00996173	0.00781625	0.00765771	0.00877807	0.0104344	0.0988611	0.185765	0.194977	0.138977	0.0085024	0.0101946	0.0110429	0.00817809	0.00920045	0.00941546
3-Hydroxybutyrate	2tms	1167	233	OA	I3	3-Hydroxybutyrate$2tms	9.45e-05	0.000106599	2.68e-05	5.41e-05	4.31e-05	4.68e-05	4.19e-05	3.87e-05	5.13e-05	8.75e-05	8.91e-05	0.000104047	5.17e-05	5.94e-05	7.72e-05	0.000124046	0.000110783	0.000116193	0.000115673	0.000120566	0.000168541	5.57e-05	6.98e-05	5.7e-05	9.28e-05	8.4e-05	0.000101144	8.58e-05	9.3e-05	0.000126714	0.000135098	0.000114107	0.000139135	8.67e-05	5.17e-05	4.01e-05	7.69e-05	7.77e-05	5.15e-05	5.9e-05
Monomethylphosphate	2tms	1180	241	OP	I2	Monomethylphosphate$2tms	0.00843103	0.00559885	0.011561	0.00966809	0.00327528	0.00400022	0.00489441	0.00379425	0.00626776	0.00459958	0.00480467	0.00667141	0.0062752	0.0109819	0.00910419	0.00418024	0.0039925	0.00647174	0.00521105	0.0108102	0.00882176	0.00441627	0.00523462	0.00959901	0.0125219	0.0051547	0.00351255	0.0050876	0.00422499	0.00811115	0.00501449	0.00458266	0.00510225	0.00765459	0.00310157	0.00305071	0.00590255	0.0044273	0.00603736	0.00467878
Mimosine	#1	1199	188	OTHER	I3	Mimosine$UNK	0.0116357	0.0160636	0.0147558	0.0150146	0.0126389	0.0137312	0.0107894	0.00843497	0.00890173	0.0204994	0.0228579	0.0184021	0.0167906	0.0175908	0.0174927	0.0140554	0.00994807	0.0112956	0.00885885	0.00142573	0.0071719	0.0160742	0.0180884	0.0190154	0.00336683	0.0139273	0.00947413	0.00960689	0.00814791	0.00736862	0.0239655	0.0155171	0.01327	0.00228857	0.0117543	0.0111753	0.00867071	0.00600426	0.00563587	0.00731363
Malonate	2tms	1206	147	OA	I1	Malonate$2tms	0.012046	0.0097308	0.00953037	0.0151658	0.00478076	0.00538518	0.00726278	0.00846983	0.0125493	0.00825974	0.0109844	0.00699348	0.00700398	0.00507712	0.00510066	0.00458118	0.00365989	0.00367387	0.00327093	0.00208964	0.00417949	0.00524288	0.00626674	0.00568228	0.00463658	0.00276549	0.00284902	0.00420428	0.00287697	0.00392926	0.00511298	0.00566084	0.00443511	0.00150579	0.00426388	0.00360777	0.00312743	0.00352079	0.00429276	0.00355133
Succinate	2tms	1212	247	OA	I2	Succinate$2tms	0.00856259	0.00130711	0.000708218	0.00882722	0.000843401	0.000864781	0.00131164	0.00499996	0.00311161	0.00108932	0.00121971	0.00138178	0.00101261	0.000953732	0.000994987	0.00118231	0.0012001	0.00120612	0.00106642	0.00150374	0.0017402	0.000866175	0.00119016	0.00145279	0.00168254	0.000845109	0.000935331	0.00112943	0.00100595	0.00157564	0.00147535	0.00142657	0.000909006	0.00104865	0.000874928	0.000661845	0.000892622	0.00108186	0.00116683	0.000971896
gamma-Hydroxybutyrate	2tms	1239	233	OA	I3	gamma-Hydroxybutyrate$2tms	8.94e-05	0.000134651	0.000103024	0.000118197	8.9e-05	9.29e-05	8.88e-05	8.88e-05	8.48e-05	0.000105842	0.000153547	0.000113718	0.000122984	0.000110699	0.000120339	9.47e-05	9.44e-05	9.22e-05	8.36e-05	8.91e-05	0.000109939	0.000117605	0.000135845	0.000119447	8.78e-05	8.38e-05	0.000105979	7.23e-05	8.01e-05	9.06e-05	0.000114479	0.000161433	0.000105887	9.34e-05	8.25e-05	9.05e-05	8.97e-05	9e-05	7.84e-05	8.01e-05
Urea	2tms	1247	189	OTHER	I2	Urea$2tms	0.0035333	0.00389735	0.00349765	0.0039032	0.0037426	0.00409912	0.00305716	0.00241797	0.0030831	0.00343097	0.00337583	0.003502	0.00412855	0.00807637	0.00846865	0.00673755	0.00256447	0.00289349	0.00386444	0.00321807	0.00406372	0.00793946	0.0096631	0.00794668	0.00688231	0.00627289	0.0062018	0.00277582	0.00306275	0.00402072	0.00797564	0.00785762	0.00702327	0.0176041	0.00337629	0.00371811	0.00513625	0.0038412	0.00682441	0.00503752
Phosphorate	3tms	1271	299	OP	I1	Phosphorate$3tms	2.09276	1.57305	2.48973	2.17087	0.90308	0.911219	1.01252	0.915069	1.43019	1.54492	1.56739	1.70789	1.67822	2.66905	2.49532	0.955665	0.918419	1.22694	0.987241	1.23956	1.63079	1.45819	1.59495	2.17076	2.09885	1.03163	0.912831	1.12907	0.899445	1.55659	1.60385	1.45503	1.49282	1.32447	0.922476	0.855716	1.24119	0.936659	1.35464	1.26996
Leucine	2tms	1273	158	AA	I1	Leucine$2tms	0.0584638	0.0405754	0.0421116	0.054426	0.0290213	0.0283975	0.0215042	0.0590871	0.0473008	0.0395894	0.0499431	0.0492473	0.0462891	0.0403132	0.0456703	0.0915652	0.0669922	0.0867082	0.0754451	0.0732318	0.0750543	0.0406548	0.0608658	0.0460298	0.0382697	0.0600606	0.0598693	0.0563784	0.04928	0.0728889	0.0527717	0.0710314	0.0625422	0.0542356	0.0390698	0.0396699	0.0455486	0.0436288	0.03828	0.0495856
Glycerol	3tms	1275	205	OTHER	I1	Glycerol$3tms	0.091073	0.0357176	0.0234392	0.035801	0.00782143	0.00631164	0.00402287	0.0337317	0.0352687	0.0188527	0.0590953	0.049554	0.0756587	0.0177912	0.0358802	0.0116381	0.010969	0.00485092	0.00970521	0.0262965	0.00891068	0.0161574	0.0459459	0.0306267	0.0357136	0.0105827	0.00686895	0.00382206	0.00578886	0.0112781	0.025476	0.0349068	0.029231	0.101443	0.0102862	0.0130546	0.030022	0.0106451	0.0179992	0.0134073
Isoleucine	2tms	1293	158	AA	I1	Isoleucine$2tms	0.0389188	0.0246051	0.0246872	0.0379625	0.0184876	0.0174739	0.0137467	0.0403324	0.033246	0.0219637	0.0267744	0.0251694	0.0250685	0.0186765	0.0229119	0.0465751	0.0372507	0.0479833	0.0436678	0.0403687	0.0415082	0.0200405	0.0300214	0.0210252	0.0179119	0.0320202	0.0337528	0.0317272	0.0284084	0.0382315	0.029131	0.035135	0.0302195	0.0286804	0.0229069	0.0235114	0.0257628	0.02577	0.0220599	0.0284243
Proline	2tms	1296	142	AA	I1	Proline$2tms	0.0293256	0.0293167	0.0287655	0.0295951	0.0204932	0.0197784	0.01838	0.0443187	0.0306835	0.0491874	0.0421859	0.0420435	0.0422522	0.0341162	0.0404213	0.0217346	0.0246557	0.0275908	0.0295098	0.0273406	0.0232779	0.0767011	0.0487527	0.0529528	0.0363327	0.0291469	0.027209	0.0283383	0.031682	0.0349371	0.0539439	0.0891347	0.098289	0.0846495	0.032058	0.0292985	0.0284165	0.0358974	0.03024	0.0316719
alpha-Aminobutyrate	2tms	1300	102	AA	I2	alpha-Aminobutyrate$2tms	0.000205404	0.000361655	0.000192489	0.000298313	0.000307854	0.000430054	0.000656436	0.000444645	0.000605777	0.00329271	0.00184484	0.00221009	0.00344841	0.00281978	0.00408971	0.00380564	0.00318344	0.00211332	0.00250562	0.00268985	0.00225718	0.0998749	0.0309511	0.0456934	0.0267994	0.00188747	0.00223276	0.00280206	0.00232021	0.00299303	0.0495046	0.105919	0.143169	0.110346	0.00293363	0.00329608	0.00275417	0.00293676	0.00258263	0.00263516
Maleate	2tms	1300	245	OA	I2	Maleate$2tms	4.3e-05	1.22e-05	3.8e-05	4.02e-05	1.64e-05	2.47e-05	2.85e-05	3.82e-05	2.72e-05	2.86e-05	3.55e-05	3.44e-05	2.85e-05	3.36e-05	3.45e-05	3.08e-05	3.55e-05	3.22e-05	3.45e-05	4.17e-05	3.77e-05	5.72e-05	4.1e-05	5.27e-05	5.82e-05	2.2e-05	2.01e-05	2.59e-05	2.6e-05	3.5e-05	6.63e-05	7.57e-05	0.000100203	8.54e-05	2.68e-05	2.01e-05	2.98e-05	2.22e-05	3.22e-05	2.98e-05
Glycine	3tms	1305	248	AA	I1	Glycine$3tms	0.00437729	0.0039648	0.00610035	0.00556455	0.00365995	0.00407762	0.00173981	0.0022836	0.00324439	0.00110323	0.00323514	0.00189517	0.00227821	0.00388112	0.00324746	0.00105743	0.00177167	0.00230668	0.00299841	0.00198148	0.00303856	0.00206397	0.00196246	0.00208815	0.00109653	0.0024381	0.00185693	0.00104758	0.00235031	0.001735	0.00177377	0.00234482	0.0016829	0.00190258	0.00120926	0.00149414	0.00200687	0.00162696	0.00202606	0.00188772
Picolinate	1tms	1320	180	OA	I2	Picolinate$1tms	0.0229336	0.0223117	0.023462	0.0301669	0.0174935	0.0188976	0.0163523	0.0184144	0.0162038	0.00868193	0.0128866	0.0087487	0.010024	0.00760702	0.00751292	0.00219385	0.00603123	0.00639882	0.0068657	0.00654476	0.0055058	0.00280343	0.00674565	0.00556803	0.00439505	0.00763624	0.00738739	0.00264774	0.00532964	0.0056721	0.0154835	0.00887647	0.00511686	0.00647115	0.00540721	0.00334614	0.00369746	0.00695879	0.00539016	0.00675666
Methylsuccinate	2tms	1324	147	OA	I2	Methylsuccinate$2tms	0.00549593	0.00403883	0.00380737	0.00593561	0.00216181	0.00223831	0.00268267	0.00275176	0.00316671	0.00251396	0.0027851	0.00250373	0.00248314	0.0022156	0.00231015	0.00247219	0.00205943	0.00221319	0.00208532	0.00227082	0.00253302	0.00157558	0.00197089	0.00213365	0.00238916	0.0012465	0.00079685	0.00144469	0.00102945	0.00149973	0.00180899	0.00198848	0.00149957	0.00189313	0.00103895	0.00102619	0.0013117	0.0010897	0.00104826	0.000865071
Glycerate	3tms	1328	292	OA	I2	Glycerate$3tms	8.99e-05	7.34e-05	1.73e-05	5.73e-05	2.62e-05	3.11e-05	6.18e-05	6.03e-05	9.75e-05	5.18e-05	9.73e-05	9.64e-05	6.82e-05	6.3e-05	5.47e-05	7.69e-05	9.62e-05	8.12e-05	9.15e-05	0.000129153	0.000102483	4.55e-05	7.57e-05	6.62e-05	0.000119693	6.83e-05	7.59e-05	6.86e-05	6.77e-05	8.86e-05	7.83e-05	0.000109123	7.52e-05	0.000116	6.63e-05	6.44e-05	7.17e-05	7.56e-05	9.13e-05	8.06e-05
Uracil	2tms	1335	241	NUC	I2	Uracil$2tms	0.000711368	0.00200275	0.00296388	0.00169404	0.00190253	0.00230441	0.00229991	0.00245121	0.00397495	0.00157218	0.00314101	0.00264701	0.00302364	0.00553325	0.00309232	0.00332002	0.00454925	0.00360206	0.00455693	0.0072972	0.00530144	0.0020558	0.00258534	0.00275811	0.00632363	0.00308475	0.00346919	0.0032557	0.00516299	0.00466158	0.00206645	0.00262113	0.00228358	0.00434755	0.00466402	0.00431169	0.0039246	0.00387084	0.00554706	0.00476796
Serine	3tms	1358	204	AA	I1	Serine$3tms	0.0142633	0.0146496	0.0133732	0.0141387	0.0127119	0.0113937	0.00846575	0.0109827	0.0120194	0.013199	0.0157829	0.0193084	0.0159517	0.0143949	0.0170166	0.015098	0.0133055	0.0143301	0.0216541	0.0157344	0.0102498	0.0143241	0.017469	0.0183643	0.0129144	0.0189366	0.0184406	0.0122529	0.016096	0.0144752	0.0213978	0.0163709	0.016505	0.0276651	0.0141089	0.0150143	0.0199469	0.0175887	0.017819	0.0158445
Pipecolate	2tms	1363	156	OA	I2	Pipecolate$2tms	0.00555739	0.00377552	0.00267417	0.00742117	0.00248958	0.00172826	0.0030516	0.0040897	0.00324114	0.00328177	0.00224303	0.00336161	0.00513841	0.00402557	0.00793805	0.00437038	0.0068591	0.00691174	0.00760147	0.00194398	0.00231916	0.00706149	0.00717474	0.00849624	0.00223304	0.0041022	0.00415883	0.00533148	0.00685768	0.00359627	0.00394311	0.00573732	0.00964488	0.00158606	0.00495037	0.00547584	0.00628164	0.00565326	0.00661211	0.00529144
Erythrono-1,4-lactone	2tms	1371	247	OTHER	I3	Erythrono-1,4-lactone$2tms	0.00265163	0.00151373	0.000773238	0.00262638	0.000772474	0.000849543	0.00116283	0.00172007	0.00147149	0.00149568	0.00251281	0.00193932	0.00272242	0.00209671	0.00184546	0.00216081	0.00243264	0.00238454	0.00219125	0.00292225	0.00308165	0.00216153	0.00273569	0.00215716	0.00229394	0.0012155	0.00114506	0.00106846	0.00241357	0.00174973	0.00260818	0.00609337	0.00220216	0.000616639	0.00186164	0.00147801	0.00119763	0.00204926	0.0013889	0.00164344
Threonine	3tms	1383	218	AA	I1	Threonine$3tms	0.00552641	0.00548507	0.00519995	0.00523227	0.00404714	0.00391449	0.00296314	0.00482411	0.00435429	0.00452382	0.00556718	0.0060601	0.00593716	0.00564989	0.00685452	0.00509538	0.00526476	0.00590394	0.00660508	0.00553227	0.00448891	0.00658537	0.00701946	0.00619394	0.00488458	0.00598394	0.00627956	0.00487921	0.00554888	0.00571648	0.00677584	0.00669174	0.00680101	0.00662501	0.00443601	0.00442713	0.00467441	0.00514714	0.00505904	0.00491684
Thymine	2tms	1395	255	NUC	I2	Thymine$2tms	0.000569671	0.000533488	0.000533624	0.000388792	0.00122882	0.00119667	0.0015167	0.00116802	0.00235936	0.000715337	0.000771044	0.000627894	0.000584546	0.00156086	0.000968335	0.00590976	0.00677886	0.00599424	0.00906823	0.0092818	0.011727	0.00104248	0.00102161	0.00117809	0.000861369	0.00287466	0.00445134	0.00540251	0.00654504	0.00626628	0.00153738	0.0011463	0.000909964	0.000736322	0.00495688	0.00357398	0.00268982	0.00407292	0.00454771	0.00422602
Methylmaleate	2tms	1397	259	OA	I3	Methylmaleate$2tms	0.000165678	0.000152517	0.000147622	0.000238213	0.000120629	0.000119911	0.000119031	0.000129372	0.000163728	0.000243394	0.000182562	0.000168168	0.000229951	0.000337099	0.000339717	0.000655157	0.000468606	0.000483942	0.000452496	0.000539935	0.000575562	0.000429218	0.000399281	0.000402384	0.000269746	0.00018023	0.000168615	0.000182822	0.000344108	0.000195739	0.000138723	0.000223584	0.000345573	0.000475633	0.000196563	0.000397714	0.000324588	0.000174296	0.000181615	0.000220047
Trisaminol	3tms	1406	234	OTHER	I2	Trisaminol$3tms	0.0548302	0.109197	0.228325	0.0775777	0.195156	0.599737	0.0755709	0.0482336	0.372733	0.0535857	0.6659	0.176979	0.0304129	0.611865	0.076058	0.544295	0.170947	0.243112	0.0792877	0.199254	0.830532	0.20867	0.417327	0.0880509	0.0205903	0.101176	0.845271	0.044687	0.0481111	0.146339	0.248524	0.648719	0.179685	0.693436	0.0460623	0.139042	0.24257	0.0459319	0.0642124	0.0335831
S-methyl-Cysteine	2tms	1418	218	AA	I2	S-methyl-Cysteine$2tms	0.000463056	0.000300731	0.000350624	0.000503406	0.000257651	0.000247685	0.000223447	0.000244683	0.000273577	0.000317676	0.000275022	0.000223994	0.000321854	0.000331169	0.00033456	0.000502937	0.000631406	0.00062371	0.000559343	0.00132042	0.000484088	0.000290961	0.000466157	0.000393959	0.000657106	0.000441359	0.000479643	0.000377029	0.000364366	0.000439277	0.00038619	0.00047744	0.000524163	0.00162547	0.000308924	0.000387603	0.000425054	0.000393849	0.000324108	0.000376595
beta-Alanine	3tms	1425	248	AA	I1	beta-Alanine$3tms	0.000958512	0.000810105	0.00107734	0.00115224	0.00126464	0.00129402	0.000556003	0.00104056	0.000567838	0.000118671	0.000219258	0.000144854	0.000161809	0.000320111	0.000216449	0.000246544	0.00034872	0.000926629	0.000712553	0.000515984	0.000991198	0.000174395	0.000257174	0.00022498	0.000124286	0.000368319	0.000244784	0.000100636	0.000189453	0.000161508	0.000183521	0.000218911	0.000164788	0.000124977	9.06e-05	9.81e-05	9.48e-05	0.000107877	8.92e-05	0.000117436
Homoserine	3tms	1446	218	AA	I3	Homoserine$3tms	0.000278388	0.000188436	0.00014834	0.000211596	0.000145827	0.000116679	0.000262869	0.000248208	0.000344602	0.000171251	0.000155986	0.000172001	0.000181472	0.0001511	0.000162638	0.000244797	0.000323078	0.000250579	0.000339462	0.000299264	0.000201935	0.000151066	0.00021934	0.000156895	0.000178691	0.000173518	0.000274555	0.000208807	0.000141808	0.000174711	0.000300159	0.000236228	0.000225831	0.000172788	0.000153984	0.000164101	0.000175588	0.000138111	0.000195779	0.000187084
Niacinamide	1tms	1477	179	OTHER	I2	Niacinamide$1tms	0.00496665	0.00808536	0.0112292	0.00909897	0.00601113	0.0056657	0.00335333	0.00386134	0.00446667	0.00503842	0.00614718	0.00486065	0.00490184	0.00591299	0.00446794	0.0043706	0.00383379	0.00345893	0.00508394	0.00409766	0.00334808	0.00488971	0.00491314	0.00462241	0.00392678	0.00520512	0.0045783	0.00412304	0.00330853	0.0031361	0.006156	0.00477244	0.00483295	0.00718112	0.00383721	0.00468008	0.00670386	0.0034557	0.00464344	0.00414236
Malate	3tms	1483	233	OA	I1	Malate$3tms	0.00580531	0.00500368	0.00473552	0.00684654	0.00301063	0.0033523	0.00238956	0.00314854	0.00373594	0.00423614	0.00533482	0.00434636	0.00459792	0.00588844	0.00485312	0.00854963	0.00533286	0.00521658	0.00511625	0.00630937	0.00814667	0.00434282	0.00729307	0.00543083	0.0059532	0.00321587	0.00354523	0.00324645	0.00304606	0.00533594	0.00596626	0.00592455	0.00379213	0.00350829	0.00293508	0.00224213	0.00175642	0.00255887	0.00194852	0.00296674
5-Azacytosine	2tms	1490	171	OTHER	I3	5-Azacytosine$2tms	3.25e-06	3.56e-06	2.98e-06	6.91e-06	1.03e-05	1.32e-05	7.41e-06	2.21e-06	1.43e-06	1.35e-05	8.32e-06	6.47e-06	2.3e-05	5.31e-05	3.09e-05	8.97e-06	1.56e-05	2e-05	2.35e-05	2.5e-05	2.61e-05	0.000135453	0.000151744	0.000166282	0.000130965	2.99e-05	3.43e-05	3.48e-05	2.36e-05	4.52e-05	5.16e-05	0.000240132	0.000175531	0.000172075	2.98e-05	4.29e-05	4.49e-05	2.59e-05	3.59e-05	4.12e-05
Asparagine[-H2O]	2tms	1497	115	AA	I1	Asparagine[-H2O]$2tms	0.0026856	0.00574471	0.00407033	0.00323759	0.00225378	0.00182648	0.00191494	0.00206471	0.001898	0.00741115	0.00613408	0.00642631	0.00700346	0.00351779	0.00560508	0.00503706	0.00332975	0.00336381	0.00306986	0.00260986	0.00166893	0.00482919	0.00520598	0.00454974	0.00377802	0.00346824	0.00301754	0.00396022	0.00277487	0.00413626	0.0048198	0.00378527	0.0041226	0.00273575	0.0028473	0.00327052	0.00258386	0.00248163	0.00253699	0.00275027
Erythritol	4tms	1503	205	S-OL	I2	Erythritol$4tms	0.000105581	1.34e-05	2.82e-05	0.000105277	3.81e-05	4.29e-05	2.43e-05	4.99e-05	9.38e-05	5.28e-05	6.82e-05	4.2e-05	1.37e-05	5.52e-05	4.71e-05	4e-05	5.75e-05	6.24e-05	6.96e-05	6.37e-05	4.44e-05	4.67e-05	8.86e-05	1.39e-05	7.48e-05	7.88e-06	2.5e-05	8.09e-06	7.85e-06	7.91e-06	8.26e-05	9.87e-05	1.3e-05	1.29e-05	8.13e-06	7.87e-06	8.12e-06	7.77e-06	8.26e-06	7.82e-06
Tromethamine	4tms	1507	306	OTHER	I2	Tromethamine$4tms	1.19701	2.02026	1.62039	1.15354	1.04896	0.503389	1.34599	0.670898	0.583172	1.53087	0.568863	1.16762	1.50398	0.678226	1.60995	0.804085	0.938378	1.10345	1.11554	0.934216	0.439818	1.27365	1.14989	1.73937	1.51205	1.32017	1.08293	1.59474	1.26266	1.24286	1.38816	0.991848	1.42253	2.17773	1.12622	1.1306	1.49923	1.34947	1.70829	1.36109
Aspartate	3tms	1515	232	AA	I1	Aspartate$3tms	0.0151293	0.0291056	0.0219757	0.0196632	0.0189439	0.0178613	0.0163467	0.0170182	0.0147164	0.019931	0.0236437	0.0211304	0.0190759	0.0167797	0.0203406	0.0356055	0.0312974	0.0357675	0.0457205	0.0419508	0.037655	0.0110026	0.0154607	0.0149376	0.0100671	0.0236325	0.0240691	0.0398818	0.0368462	0.0528534	0.0194732	0.0119264	0.0137412	0.132125	0.0239981	0.0187924	0.0163922	0.0334879	0.024505	0.0244495
Methionine	2tms	1515	176	AA	I1	Methionine$2tms	0.00502991	0.00308979	0.00323943	0.00642909	0.00288198	0.00197539	0.00297388	0.0038374	3.54e-05	0.00322027	0.00317659	0.00343468	0.00328102	0.00275998	0.0033376	0.00317277	0.00323291	0.00363013	0.0039918	0.00320527	0.00231416	0.0025436	0.00403339	0.00351545	0.00207895	0.00348087	0.00362098	0.00309668	0.0035916	0.00303402	0.00484752	0.00333368	0.00391916	0.00426341	0.00206003	0.00187527	0.00253121	0.00263878	0.00235189	0.00286088
Pyroglutamate	2tms	1516	156	AA	I1	Pyroglutamate$2tms	0.401113	1.30792	0.71152	0.485259	0.837211	0.887247	0.678534	0.560227	0.595378	0.839417	1.11086	0.830674	0.61434	0.78365	0.959115	0.226708	0.194719	0.193101	0.210947	0.158386	0.212132	0.422289	0.440985	0.611226	0.174029	0.227381	0.206115	0.207778	0.258906	0.233189	0.807809	0.304364	0.320963	0.298085	0.31604	0.251036	0.260563	0.266538	0.279934	0.355336
Cytosine	2tms	1517	240	NUC	I2	Cytosine$2tms	0.000720435	0.000987873	0.000624955	0.000649806	0.00229444	0.00222413	0.00335036	0.00217684	0.00428958	0.00237673	0.00185391	0.00152414	0.0015216	0.00469183	0.0036645	0.00708269	0.00699164	0.00677647	0.00904187	0.00919558	0.0103752	0.00314216	0.00278251	0.00439435	0.00215437	0.00442425	0.0052396	0.00644139	0.00746812	0.00666096	0.00295278	0.0022983	0.00282827	0.00264421	0.0067367	0.00549744	0.0055886	0.00540661	0.00703435	0.00597493
Hydroxyproline	3tms	1522	230	AA	I2	Hydroxyproline$3tms	0.00862853	0.00767836	0.00599683	0.00985376	0.00750259	0.00621588	0.00770172	0.00804791	0.00941664	0.01256	0.0131465	0.0115087	0.0145693	0.0133965	0.0190019	0.00443328	0.00527389	0.00420458	0.00406786	0.0031197	0.00387192	0.016296	0.0114867	0.0126391	0.00812486	0.00437257	0.00518212	0.00537316	0.00533869	0.00505878	0.0169239	0.01095	0.0111978	0.0132376	0.00639171	0.00589925	0.0062819	0.00634633	0.0078135	0.0087713
GABA	3tms	1527	174	OTHER	I1	GABA$3tms	0.00984861	0.00659376	0.00617001	0.0124873	0.0117044	0.0084105	0.00948304	0.00984154	0.0081365	0.00638595	0.00789856	0.00576414	0.00952161	0.0205876	0.0196509	0.0061442	0.00930857	0.0116377	0.0121923	0.00865296	0.0157922	0.279823	0.127976	0.142296	0.053005	0.00604271	0.00552469	0.00358636	0.00650772	0.00707194	0.102334	0.470465	0.420753	0.179811	0.00493749	0.00563311	0.00532013	0.00479864	0.00423503	0.00464261
Cysteine	3tms	1551	220	AA	I1	Cysteine$3tms	0.00745366	0.00732402	0.00866498	0.0102195	0.00836182	0.0070337	0.00468522	0.00599579	0.00586763	0.0112616	0.00909952	0.00848628	0.00973115	0.00838401	0.0103843	0.00762923	0.00812245	0.00812908	0.00809634	0.00384983	0.00484067	0.0100183	0.0125415	0.0141224	0.00493222	0.00843197	0.00780482	0.0065756	0.00713541	0.00607256	0.0128592	0.00956969	0.0138374	0.00479897	0.00641003	0.00619808	0.00710204	0.00629465	0.00646956	0.00756013
Threonate	4tms	1554	292	OA	I1	Threonate$4tms	0.0191839	0.0152284	0.00516687	0.0196167	0.00840606	0.00818764	0.0203714	0.0147167	0.0162125	0.0200907	0.0221331	0.0241243	0.0207441	0.0142885	0.0138924	0.0147522	0.0210206	0.0197663	0.0211894	0.0200009	0.0191325	0.00910115	0.0134624	0.0162259	0.0130311	0.0144387	0.0177538	0.0183558	0.0174194	0.0210678	0.0233616	0.0182406	0.00922688	0.00967683	0.0186471	0.0140479	0.0117679	0.0203713	0.0234358	0.0207089
alpha-Hydroxyglutarate	3tms	1569	247	OA	I2	alpha-Hydroxyglutarate$3tms	0.00263808	0.00255376	0.00210176	0.00318397	0.00194838	0.00210955	0.00202922	0.00209449	0.00250224	0.00310672	0.00223017	0.00212021	0.00181491	0.00227813	0.00215679	0.0058769	0.00362714	0.00302583	0.00271899	0.0041004	0.00442738	0.00171218	0.00247136	0.00310378	0.0028774	0.00154611	0.00176934	0.00286524	0.00170554	0.00313756	0.00150578	0.001249	0.00127182	0.00219396	0.00157984	0.00137418	0.00148081	0.00167418	0.00136081	0.00126124
N-Dimethyl-Lysine	2tms	1576	156	AA	I3	N-Dimethyl-Lysine$2tms	0.00265518	0.00406768	0.00169681	0.00485421	0.00325508	0.00281564	0.00360948	0.0026701	0.00212604	0.00525826	0.00410346	0.00495517	0.0053394	0.00300439	0.0073993	0.00915631	0.00869009	0.00784479	0.00605027	0.000997395	0.00144628	0.0113003	0.0116107	0.0136789	0.000951197	0.00695392	0.00632194	0.006661	0.00970926	0.00249915	0.00605033	0.00767457	0.0119242	0.000905088	0.00972859	0.00904406	0.00664268	0.00602972	0.00588647	0.00588649
N-acetyl-Tris	3tms	1585	217	OTHER	I2	N-acetyl-Tris$3tms	0.0579791	0.0456236	0.0432567	0.0727601	0.043489	0.0407194	0.0465947	0.0371581	0.0627844	0.0453625	0.0448651	0.0445621	0.0426968	0.0423602	0.0471849	0.0498278	0.0525759	0.0533668	0.049158	0.051161	0.0428294	0.0338109	0.0462832	0.0583208	0.0352975	0.0416676	0.0504163	0.0571582	0.0441888	0.0427611	0.040581	0.042822	0.032897	0.0547091	0.0411284	0.042869	0.0388184	0.0385165	0.0452976	0.0459399
3-Hydroxy-3-methylglutarate	3tms	1596	247	OA	I3	3-Hydroxy-3-methylglutarate$3tms	0.000490079	0.000514974	0.000382532	0.00081104	0.000457223	0.000502981	0.000454417	0.000522686	0.000618155	0.0011767	0.000712553	0.000776821	0.000992832	0.00120958	0.00146426	0.0107888	0.00654425	0.00698278	0.00634471	0.00718467	0.00952719	0.00164216	0.00172548	0.00182276	0.000993594	0.00181194	0.00220555	0.00440682	0.00270152	0.00483925	0.000521577	0.000971886	0.00137956	0.00150267	0.00186315	0.00234031	0.00165252	0.00173719	0.0011919	0.00108902
Glutamate	3tms	1614	246	AA	I1	Glutamate$3tms	0.0907011	0.145729	0.128015	0.128234	0.0906909	0.0991828	0.0948499	0.0986126	0.109823	0.208126	0.169023	0.16932	0.1878	0.206878	0.265072	0.145127	0.11696	0.10331	0.0993556	0.117906	0.107282	0.231367	0.198869	0.260231	0.169615	0.103139	0.10134	0.122806	0.120581	0.156407	0.186572	0.214151	0.244011	0.233831	0.13595	0.1227	0.12268	0.141043	0.123523	0.121361
Phenylalanine	2tms	1622	218	AA	I1	Phenylalanine$2tms	0.0186133	0.0120519	0.0104709	0.0166921	0.0078508	0.00631097	0.00534707	0.025146	0.0218257	0.0104733	0.0122121	0.0140263	0.0121086	0.00746746	0.0109047	0.0127058	0.0150646	0.0140544	0.0138578	0.0131923	0.00915062	0.0168477	0.0170655	0.0212328	0.0132884	0.0111009	0.011584	0.0123768	0.0105036	0.0145253	0.0175601	0.0187972	0.0183711	0.0142843	0.00911887	0.0103905	0.00966547	0.0103485	0.010563	0.0111977
1,3-Diaminopropane	4tms	1643	174	OTHER	I3	1,3-Diaminopropane$4tms	0.000741987	0.000590004	0.000622285	0.000739643	0.000621703	0.000383348	0.000545371	0.000497824	0.000533916	0.00162069	0.00173821	0.00179114	0.00170769	0.0027024	0.00304385	0.00324554	0.00377597	0.00358208	0.00321497	0.00409681	0.00341111	0.00394553	0.0037011	0.00492695	0.00155445	0.00239898	0.0026864	0.00148266	0.00203564	0.00153664	0.00208406	0.0046312	0.00403521	0.00376325	0.00185586	0.00192153	0.00215112	0.00138299	0.00228843	0.00122706
Pyrophosphate	4tms	1652	451	OP	I2	Pyrophosphate$4tms	0.0117961	0.00906087	0.0224446	0.0171562	0.00540617	0.00542323	0.00659207	0.00567133	0.00444253	0.0126834	0.0178192	0.0147111	0.0147441	0.0164582	0.0150791	0.00369375	0.00477296	0.00592153	0.00393593	0.0014989	0.00369491	0.00858425	0.0079506	0.00994481	0.00582416	0.00298971	0.00432572	0.00293168	0.00468033	0.00382198	0.0135007	0.00464251	0.00454497	0.000254803	0.0062824	0.00404092	0.0014129	0.00361249	0.00264536	0.00283653
Arabinose	4tms-meox1	1656	307	SUG	I1	Arabinose$4tms-meox1	0.000116265	6.93e-05	9.88e-05	0.000142177	8.68e-05	8.55e-05	7.36e-05	6.41e-05	7.92e-05	0.000288325	0.000285841	0.000270602	0.000347733	0.000400092	0.000370119	0.000245983	0.000284333	0.000312914	0.000289289	0.000292614	0.000228765	0.000568628	0.00063444	0.000693272	0.000519884	0.000211784	0.000219815	0.000311381	0.000199561	0.000257859	0.000290599	0.000684936	0.000662803	0.00107405	0.000205434	0.000238281	0.000199927	0.000203592	0.000203596	0.000188411
Taurine	3tms	1662	326	OTHER	I2	Taurine$3tms	0.411559	0.211682	0.259145	0.549685	0.288965	0.0849037	0.233401	0.225102	0.187107	0.00398269	0.00105844	0.00310089	0.0245354	0.0446538	0.094979	0.00494418	0.04273	0.0751806	0.0830564	0.0555173	0.0144095	0.0350763	0.0463655	0.0486052	0.00132852	0.0260637	0.00929609	0.005496	0.04966	0.00821922	0.0151055	0.0138322	0.0190259	0.00144061	0.00633528	0.0117726	0.01557	0.0142103	0.0161867	0.0135668
Ribose	4tms-meox1	1671	307	SUG	I1	Ribose$4tms-meox1	0.000440302	0.000481851	0.000498726	0.000553156	0.000365781	0.000346988	0.000384217	0.000333437	0.000432911	0.000620274	0.000757729	0.000836626	0.000726593	0.000804839	0.000746762	0.000802489	0.000756346	0.000768325	0.000744014	0.000805043	0.000690662	0.00106505	0.00110926	0.00130113	0.000856383	0.000622052	0.000618879	0.000715523	0.000638124	0.000731188	0.00066431	0.00099586	0.000946586	0.00113711	0.000689105	0.000873819	0.000829095	0.000636041	0.000622262	0.000673457
Bicine	3tms	1684	276	OTHER	I3	Bicine$3tms	0.0143643	0.0025171	0.003377	6.43e-05	8.31e-05	2.69e-05	5.31e-05	4.19e-05	6.33e-05	0.000158357	0.00050529	0.000834754	0.000141699	0.000588825	0.000227623	9.09e-05	4.92e-05	4.46e-05	4.13e-05	2.08e-05	5.97e-05	0.000123892	0.00012462	0.000136025	7.17e-05	8.14e-05	9.17e-05	3.68e-05	5.82e-05	3.89e-05	0.000127641	0.000176626	0.000196757	5.28e-05	3.96e-05	7.85e-05	4.74e-05	3.86e-05	2.85e-05	2.68e-05
Levoglucosan	3tms	1697	204	SUG	I2	Levoglucosan$3tms	0.00359609	0.00170851	0.00147267	0.00045176	0.00124245	0.000858785	0.00160027	0.000796129	0.00119338	0.00151322	0.00227976	0.00280417	0.000971328	0.00157526	0.000529649	0.00239745	0.00188976	0.0021862	0.00206498	0.00428518	0.00160452	0.00132981	0.000925276	0.00402214	0.00447291	0.00219429	0.00138817	0.00204819	0.00151803	0.00239713	0.00320234	0.00078721	0.00076887	0.00733102	0.00229441	0.00164992	0.00209849	0.0014744	0.00173468	0.00139315
Xylitol	5tms	1700	217	S-OL	I2	Xylitol$5tms	0.00092729	0.000531721	0.000344533	0.000913894	0.000924747	0.000917644	0.000760485	0.000646982	0.00122795	0.000306118	1.18e-05	0.000126632	0.000248259	0.00095082	0.000889821	0.00133681	0.00169451	0.00148994	0.00143447	0.00156592	0.000859452	0.000413942	0.000652962	0.00110528	6.1e-05	0.00122522	0.00126532	0.00103972	0.00093715	0.000615434	0.00046797	3.41e-05	2.15e-05	0.000323367	0.000418875	0.000543288	0.000409056	0.000364141	0.000668262	0.000570865
Ammelide	3ms	1706	344	OTHER	I3	Ammelide$3ms	0.000309541	0.000150932	0.000175192	0.00036241	0.000215678	0.000228987	0.000184815	0.000207825	0.000247623	0.000162931	0.000142197	0.000120009	0.000123253	8.96e-05	5.1e-05	6.78e-05	0.000155973	0.000149413	0.000139839	0.000135928	9.37e-05	4.84e-05	9.35e-05	0.000125066	4.15e-05	0.0001751	0.000153618	0.000202732	0.00031138	9.19e-05	9.43e-05	7.67e-05	8.89e-05	0.000135878	0.00012022	0.000160821	0.000146807	0.000124049	0.000166149	0.000133912
2-Aminoadipate	3tms	1709	260	AA	I2	2-Aminoadipate$3tms	0.00187944	0.000704768	0.000507191	0.00185717	0.000798746	0.000841729	0.000928517	0.0023743	0.00116517	0.00562838	0.00158272	0.00338275	0.0043741	0.00304677	0.0061556	0.00459424	0.0024731	0.00383684	0.00350066	0.00261498	0.00334178	0.00395336	0.00433605	0.00210698	0.00353163	0.0014668	0.00166369	0.00306448	0.00171118	0.00367552	0.00283208	0.00301845	0.00255555	0.00310968	0.00138934	0.00173446	0.00178376	0.0016268	0.00145638	0.001797
Arabitol	5tms	1714	307	S-OL	I1	Arabitol$5tms	0.00123067	0.000987758	0.000866143	0.00142407	0.000806746	0.00082821	0.00089516	0.000816963	0.00113182	0.00204519	0.00143774	0.00157861	0.00190361	0.00243366	0.00200902	0.00159772	0.00191278	0.00208357	0.00196959	0.00212958	0.00175044	0.00329481	0.0037267	0.0028043	0.00512309	0.00104425	0.00105583	0.00103375	0.00109017	0.00102078	0.00211885	0.00471495	0.00519474	0.00566522	0.000742801	0.00068807	0.000659129	0.000796776	0.000697633	0.000815926
Glycerol-2-phosphate	4tms	1716	299	OP	I2	Glycerol-2-phosphate$4tms	0.000832553	0.00107446	0.00109941	0.0015414	0.000565169	0.000751294	0.000784156	0.000751217	0.00106366	0.000511784	0.000865816	0.000906838	0.000995283	0.0010072	0.00103973	0.00068957	0.000711483	0.000771745	0.00043826	0.00692291	0.000455362	0.000717283	0.00108268	0.00113065	0.0037495	0.000629599	0.000579373	0.000526319	0.000652316	0.000738613	0.000862574	0.00106639	0.000897993	0.0144684	0.000461258	0.00046525	0.000600794	0.000491726	0.000591319	0.000529033
Rhamnose	4tms-meox2	1720	160	SUG	I2	Rhamnose$4tms-meox2	0.00503773	0.0027854	0.00251052	0.00735218	0.0023503	0.00207662	0.00248269	0.00526391	0.00184857	0.00957307	0.0108377	0.0152064	0.0195223	0.027227	0.0374982	0.00365211	0.013754	0.0218845	0.0107127	0.0163064	0.00357189	0.00747956	0.00365776	0.00665359	0.00487408	0.00274943	0.00320852	0.0154106	0.00464732	0.00461536	0.00167966	0.00175056	0.00217005	0.00699111	0.00552109	0.0120708	0.010331	0.00538562	0.00766925	0.00520871
Ciliatine	#1	1735	398	OTHER	I3	Ciliatine	0.279009	0.1659	0.240381	0.288459	0.138637	0.133974	0.126756	0.0906451	0.121567	0.0573266	0.110448	0.0804571	0.0865508	0.174608	0.135953	0.0356628	0.0540538	0.0712355	0.0426462	0.0339523	0.037518	0.0705247	0.0840921	0.103982	0.0581585	0.0506389	0.0414562	0.0241803	0.0299466	0.0356207	0.070818	0.0884429	0.063582	0.039633	0.0347118	0.0351413	0.0392362	0.0154922	0.0297231	0.0218979
Putrescine	4tms	1736	174	OTHER	I2	Putrescine$4tms	2.20524	2.37267	1.5062	1.32512	1.11594	0.741155	1.32268	0.986186	0.85843	1.14097	1.37474	1.22659	1.54272	2.61481	3.02275	1.83096	2.02992	2.33473	2.16371	2.26471	2.43382	2.08714	2.19104	2.88706	1.57469	1.55733	1.27647	1.36667	1.64145	1.26215	0.87575	1.78648	1.99964	2.27035	0.925259	1.39144	1.65653	0.930107	1.44823	0.959917
cis-Aconitate	3tms	1741	375	OA	I1	cis-Aconitate$3tms	0.000431177	0.000224974	0.000220856	0.000506719	6.86e-05	8.03e-05	7.34e-05	7.69e-05	9.08e-05	0.00586279	0.00223682	0.00443715	0.00507951	0.0142565	0.00910472	0.000371394	0.000283825	0.000291238	0.000261579	0.000299217	0.00030174	0.0209239	0.0153556	0.0127914	0.0189614	0.000232241	0.000180476	0.000193035	0.000217642	0.000288916	0.0117395	0.0183624	0.0155531	0.00511067	0.000312314	0.000365298	0.000264882	0.000204976	0.000187117	0.000244362
Glycerol-3-phosphate	4tms	1753	357	OP	I1	Glycerol-3-phosphate$4tms	0.00861221	0.00877322	0.00730664	0.00876557	0.00615004	0.00706534	0.00577886	0.0053368	0.00803682	0.00584416	0.00873971	0.00901073	0.0084424	0.0100166	0.00999681	0.00772333	0.00748001	0.00814667	0.00438576	0.0322297	0.00400127	0.0103044	0.01234	0.0143482	0.0287458	0.00871244	0.00641627	0.00494976	0.00570257	0.0072853	0.0154659	0.0157657	0.0120468	0.056737	0.00495711	0.00462787	0.0071132	0.00471862	0.00584553	0.00571231
Glucopyranose(-H2O)	4tms	1762	217	SUG	I3	Glucopyranose(-H2O)$4tms	0.0151328	0.0161237	0.0148376	0.0122027	0.00923787	0.00886601	0.0102296	0.00811289	0.00945087	0.0122171	0.0168589	0.0175575	0.0140007	0.0116369	0.0107917	0.00844773	0.00959215	0.010386	0.00991676	0.0123788	0.00848901	0.0106775	0.0121911	0.0211042	0.0148255	0.00918007	0.00889896	0.0087262	0.0080905	0.0107391	0.0179316	0.00919693	0.00899147	0.0142848	0.00967681	0.00864557	0.0078481	0.00825875	0.00882851	0.00862807
Glutamine	3tms	1766	156	AA	I1	Glutamine$3tms	0.00273232	0.00506808	0.00273258	0.00415977	0.0029616	0.00146723	0.00384403	0.00497345	0.00301771	0.0193987	0.00887019	0.0186609	0.0132339	0.00654136	0.0195011	0.014981	0.0113664	0.0103105	0.0100511	0.00730866	0.00378482	0.0172041	0.017097	0.0166085	0.0118107	0.0101775	0.00940928	0.0129765	0.0114652	0.0174536	0.0112927	0.0142583	0.0160492	0.011774	0.0129785	0.0134924	0.0108658	0.0146795	0.0134906	0.011833
N-acetyl-L-glutamate	2tms	1774	318	AA	I2	N-acetyl-L-glutamate$2tms	0.000149143	0.000146223	0.000119214	0.000182699	0.000125658	0.000132322	0.000122908	0.000119481	0.000135349	0.000442931	0.000237717	0.000353488	0.000375525	0.000661997	0.000675856	0.00179989	0.00116106	0.00129557	0.00110893	0.0011038	0.0013753	0.00100571	0.000928944	0.00112241	0.000514891	0.000549796	0.000533237	0.000649135	0.000775353	0.000716377	0.0003174	0.00057322	0.000787953	0.000805499	0.000669019	0.0013563	0.0010901	0.000510369	0.000507838	0.000520135
Ethanolamine-phosphate	4tms	1775	299	OP	I2	Ethanolamine-phosphate$4tms	0.00134111	0.00257764	0.00341998	0.00641589	0.00127257	0.00302705	0.00183639	0.00145381	0.00347337	0.000703413	0.0027745	0.0015803	0.00267956	0.00668485	0.0055468	0.000793335	0.00194488	0.00109215	0.00134286	0.000640827	0.00276465	0.00151047	0.00275178	0.00165908	0.000795814	0.000309599	0.00114096	0.00045873	0.00135912	0.00128569	0.000666231	0.00317704	0.00233768	0.00060549	0.000708176	0.000751117	0.000493802	0.000612608	0.00101172	0.00096407
Hypoxanthine	2tms	1800	265	OTHER	I2	Hypoxanthine$2tms	0.141752	0.0654174	0.035282	0.126419	0.158815	0.177982	0.150233	0.141472	0.164255	0.111161	0.0961661	0.100775	0.0919381	0.123198	0.122218	0.0326278	0.0499522	0.0550513	0.0484434	0.0174666	0.0289045	0.0974483	0.120907	0.163437	0.0494661	0.04848	0.0594292	0.048935	0.0410798	0.0570253	0.077724	0.109314	0.0691342	0.00951394	0.0426333	0.0344766	0.0279952	0.0388506	0.0562522	0.0426964
Citrate	4tms	1811	273	OA	I1	Citrate$4tms	0.0461014	0.042512	0.0470875	0.0537145	0.0206352	0.0221239	0.0183189	0.0216901	0.0216409	0.0613637	0.061856	0.0636758	0.0554324	0.0641778	0.0589796	0.0555943	0.0458464	0.0418906	0.040878	0.0481434	0.0450401	0.0745125	0.096772	0.101384	0.0970365	0.0300094	0.027778	0.0304536	0.0296585	0.0429111	0.0808502	0.0816871	0.0780695	0.0571684	0.0338765	0.0331407	0.0236767	0.0238456	0.0201037	0.025389
Ornithine	4tms	1812	142	AA	I3	Ornithine$4tms	0.0145385	0.00847612	0.00696443	0.0111552	0.0078086	0.00507345	0.00676901	0.0105328	0.0074908	0.00421776	0.00509271	0.00842907	0.00663685	0.00914367	0.0097089	0.0155858	0.0142077	0.0177589	0.0218626	0.0129617	0.010561	0.0105866	0.013182	0.0188484	0.00692669	0.0140835	0.0117719	0.00578672	0.00936629	0.00677073	0.0129687	0.0109697	0.0116199	0.00744968	0.00533325	0.00694357	0.00854449	0.00683093	0.00702401	0.00772529
Arginine[-NH3]	3tms	1818	256	AA	I3	Arginine[-NH3]$3tms	0.000635567	0.000199686	0.000178451	0.000646354	0.000378627	0.000311537	0.000242823	0.000479765	0.000960417	0.000332656	0.000248027	0.000384995	0.000330163	0.000405355	0.000370137	0.000933816	0.000949941	0.000844385	0.0010763	0.00135883	0.000784189	0.000641637	0.000589951	0.000643489	0.000788205	0.000415781	0.000450801	0.000340358	0.000339836	0.000380341	0.000417995	0.000472434	0.000743193	0.00112672	0.000231529	0.00027404	0.000221678	0.00028259	0.000255853	0.000312733
Cadaverine	4tms	1835	174	OTHER	I2	Cadaverine$4tms	0.0578212	0.0511653	0.0296829	0.0362877	0.0323617	0.0182361	0.0438522	0.0326994	0.0290902	0.040679	0.0469501	0.0432548	0.0536178	0.0856493	0.101166	0.436676	0.338196	0.370091	0.334857	0.394028	0.431253	0.114178	0.109377	0.143668	0.0744892	0.169357	0.127943	0.160239	0.195682	0.170133	0.0315873	0.102796	0.141024	0.222456	0.107686	0.194882	0.21345	0.0913703	0.136958	0.10784
Dehydroascorbate	#2-3tms	1842	316	OA	I1	Dehydroascorbate$d2-3tms	0.00133215	0.0035659	0.0104883	0.00411497	0.00569399	0.00630503	0.000635105	0.000482679	0.000284019	0.00555794	0.00642392	0.00525565	0.00642392	0.0155632	0.0190493	0.00428702	0.00407183	0.00621429	0.00468621	0.00318802	0.00352094	0.0212883	0.0187773	0.0323572	0.00773551	0.00985907	0.00802263	0.0086801	0.0134437	0.0104128	0.00571184	0.0121725	0.0145661	0.0206056	0.0138409	0.0123042	0.0102589	0.0143268	0.0109742	0.0104632
Adenine	2tms	1863	264	NUC	I2	Adenine$2tms	0.00785749	0.027497	0.0256276	0.00402249	0.0232293	0.022811	0.0235828	0.0176209	0.0319187	0.0147064	0.011809	0.013103	0.00939275	0.0279374	0.0207057	0.0566697	0.0633082	0.0543495	0.0784641	0.0577358	0.0890475	0.0219235	0.0182825	0.0302811	0.019473	0.0359326	0.0441955	0.0527812	0.0654414	0.0555959	0.0206603	0.0170219	0.0161983	0.0108531	0.0540882	0.0471739	0.0392103	0.0427239	0.0531529	0.0468464
Fructose	5tms-meox2	1874	307	SUG	I1	Fructose$5tms-meox2	0.00200311	0.000307632	0.0012971	0.000361995	0.000243671	0.000239553	0.000215765	0.000186493	0.000215867	0.000174574	0.000376802	0.000338074	0.000272028	0.00037319	0.000346664	0.000224967	0.000253246	0.000237954	0.000471544	0.000306364	0.000231304	0.000220148	0.000481608	0.000324953	0.000247315	0.000345489	0.000322299	0.000201668	0.00033964	0.000259645	0.000349723	0.000291941	0.000304599	0.0010024	0.000352405	0.000257181	0.00034654	0.000375651	0.000513918	0.000716459
Gluconate-d-lactone	4tms	1877	220	OA	I3	Gluconate-d-lactone$4tms	9.67e-05	0.000167788	0.000161867	0.00020585	9.51e-05	9.21e-05	0.000108817	9.62e-05	0.000135576	0.000227509	0.000364693	0.000249642	0.000225286	0.000185848	0.000161311	0.000187764	0.000163272	0.000177921	0.00015669	0.000348375	0.000231817	0.000113009	1.68e-06	0.000176718	0.000353989	0.000112415	0.000110343	0.000177342	0.000145597	0.000242593	0.000221426	0.000145825	0.00010968	0.000661103	0.000181429	0.000167856	0.000179333	0.000171621	0.000162056	0.000187112
Mannose	5tms-meox1	1879	319	SUG	I3	Mannose$5tms-meox1	0.00059665	0.000949415	0.00151987	0.000972406	0.00057625	0.000627509	0.00039654	0.000363003	0.000460021	0.000724757	0.00189577	0.00125952	0.0011962	0.000766808	0.00071522	0.000480999	0.00059529	0.000659663	0.000727977	0.000605932	0.000519506	0.000574881	0.00100209	0.000882488	0.000543503	0.00088997	0.000703597	0.000590501	0.000697479	0.000694215	0.000833981	0.000554813	0.000498319	0.00064834	0.0005982	0.000735587	0.000762935	0.000799002	0.000651401	0.000634178
Glucose	5tms-meox1	1890	319	SUG	I1	Glucose$5tms-meox1	0.0126579	0.00464004	0.00763353	0.0037785	0.00234898	0.00211474	0.0015243	0.00151568	0.00270833	0.00186186	0.0208014	0.00355312	0.00584757	0.00414502	0.00350799	0.00220342	0.00587644	0.00360999	0.00367462	0.00304292	0.00202239	0.00433876	0.00611621	0.00350905	0.0032605	0.00363047	0.00318339	0.0026869	0.00303371	0.00335346	0.00348704	0.00333061	0.00293985	0.00885416	0.00249811	0.00284153	0.00559597	0.00354868	0.00330206	0.00377212
Histidine	3tms	1912	154	AA	I3	Histidine$3tms	0.00252616	0.0036567	0.00101106	0.000975684	0.00166597	0.00233833	0.00148803	0.00283644	0.0013188	0.00848931	0.00561796	0.0104598	0.00818294	0.00200794	0.00417464	0.00716847	0.00651225	0.00635985	0.00961935	0.00106282	0.00300183	0.00494275	0.00515044	0.00732254	0.00223135	0.00682686	0.00698771	0.00703786	0.00538585	0.00477971	0.00781838	0.00376924	0.00582243	0.000660709	0.00473259	0.00443179	0.00447758	0.00694317	0.00476521	0.0054192
Lysine	4tms	1917	317	AA	I1	Lysine$4tms	0.0117709	0.00713795	0.0052014	0.00949775	0.00445427	0.00464428	0.00399387	0.0115646	0.00705399	0.00270262	0.00417244	0.00470151	0.00545765	0.00566788	0.00709191	0.00507722	0.00849589	0.00949758	0.0120649	0.00654078	0.00739274	0.00794382	0.00897468	0.0086772	0.00466108	0.00536851	0.00527092	0.00484623	0.00606811	0.00708532	0.00506495	0.0122492	0.0143146	0.00811976	0.00402964	0.00481655	0.00451209	0.0050643	0.00529539	0.00541291
Tyrosine	3tms	1933	218	AA	I3	Tyrosine$3tms	0.0203413	0.0142473	0.0105274	0.0163425	0.00888096	0.00884914	0.00597961	0.0396547	0.0289501	0.011216	0.0162818	0.0194912	0.0193759	0.0132998	0.0219372	0.0132764	0.0141139	0.013914	0.0160678	0.0123474	0.00963229	0.0243705	0.0191621	0.0223035	0.0111504	0.013285	0.0132967	0.0126889	0.0114027	0.0154161	0.01822	0.0174054	0.0198031	0.0173445	0.0106613	0.0112001	0.0110155	0.0126214	0.0122659	0.0122331
Ascorbate	4tms	1940	332	OA	I1	Ascorbate$4tms	5.11e-05	9.86e-05	0.000354649	9.15e-05	0.000813586	0.00222848	2.91e-05	1.48e-05	1.87e-05	0.000149951	0.000201296	0.00014626	0.000180909	0.000337738	0.000388121	0.000198218	0.000180661	0.000261626	0.000161011	9.49e-05	0.000109717	0.000592436	0.00060837	0.00115032	0.000163468	0.0143623	0.0103476	0.00990386	0.0038268	0.000977258	0.000166545	0.00034082	0.000396001	0.000413419	0.0104718	0.00722572	0.0119762	0.00557236	0.000864832	0.000292649
Pantothenate	3tms	1984	291	OA	I3	Pantothenate$3tms	0.00138699	0.00105831	0.000985693	0.0015318	0.00111611	0.00107174	0.00102148	0.00123108	0.0013631	0.00138276	0.000892476	0.000843561	0.000900899	0.00150004	0.00171379	0.00110771	0.00133554	0.00139617	0.00138138	0.00133431	0.00109037	0.00131247	0.00158229	0.00197917	0.000446255	0.00105423	0.000884463	0.00077311	0.00129197	0.000912972	0.000824829	0.000608781	0.0011022	0.00171294	0.00132756	0.00158845	0.00158233	0.00129939	0.00100549	0.00115019
Gluconate	6tms	1994	333	OA	I3	Gluconate$6tms	0.000499079	0.00103447	0.00149336	0.00128919	0.000845731	0.00082656	0.000585147	0.000607477	0.00083544	0.00187222	0.00431498	0.00210648	0.00216704	0.000987307	0.000858803	0.00182113	0.00137713	0.00144407	0.00162013	0.00141331	0.00176814	0.00057165	0.000887408	0.00103737	0.000460149	0.00100446	0.00117607	0.00130065	0.00124148	0.00193878	0.00138069	0.000495013	0.00038138	0.000753924	0.00159202	0.00156456	0.00153451	0.00152908	0.00116854	0.00130275
Scyllo-Inositol2	6tms	2023	318	S-OL	I3	Scyllo-Inositol2$6tms	0.00487415	0.0125125	0.0102049	0.0133756	0.00539584	0.00859862	0.00652383	0.00745103	0.00866658	0.016094	0.0172425	0.0215025	0.0315358	0.0656757	0.0545596	0.00883368	0.0161815	0.00858556	0.0133665	0.0106873	0.0119967	0.0147558	0.0248468	0.016843	0.0137278	0.00526679	0.0126611	0.0078104	0.013161	0.00932198	0.00593411	0.0129526	0.0137172	0.00920509	0.00860082	0.0087584	0.00404176	0.00923494	0.00883482	0.0101763
Dopamine	4tms	2075	174	OTHER	I2	Dopamine$4tms	0.00870552	0.0141332	0.0200324	0.0182471	0.0225566	0.0240193	0.00859997	0.00728272	0.0112879	0.0132045	0.0136555	0.00890633	0.0197132	0.0645403	0.0613995	0.0141595	0.0173182	0.0196744	0.0204161	0.0182258	0.0278185	0.1359	0.0936001	0.151703	0.0456971	0.0170167	0.0150273	0.00895155	0.022483	0.0146053	0.0245611	0.0862749	0.193992	0.0803389	0.0125658	0.0248746	0.0285976	0.0137503	0.0190497	0.0165807
Myo-Inositol	6tms	2088	305	S-OL	I1	Myo-Inositol$6tms	0.0158766	0.022484	0.0195983	0.0220977	0.0125452	0.015393	0.0127093	0.0130112	0.0153831	0.015363	0.0211854	0.020534	0.0229645	0.0312092	0.0298065	0.01803	0.0249102	0.0177706	0.0211811	0.0202961	0.0183675	0.0216814	0.0333538	0.0305301	0.0204811	0.015936	0.0195998	0.0158236	0.02041	0.0149967	0.0187953	0.0222274	0.0227477	0.0210557	0.015328	0.0167325	0.0116913	0.0144209	0.0156326	0.0161374
Urate	4tms	2092	441	OA	I2	Urate$4tms	0.00170908	0.000215078	1.49e-05	4.05e-05	9.85e-05	0.000125878	0.000327828	0.000167499	7.99e-05	0.0196895	0.00755862	0.0215366	0.0310448	0.0716954	0.0557706	0.00879739	0.00731943	0.00915421	0.00796153	0.00640901	0.00637363	0.0594407	0.0757637	0.089766	0.0672777	0.00208361	0.00232495	0.00320851	0.00161177	0.00668647	0.0168447	0.0522272	0.0610405	0.0196858	0.00181836	0.000682666	0.00162466	0.00240264	0.00100152	0.000910994
Guanine	3tms	2119	352	OTHER	I2	Guanine$3tms	0.328979	0.25099	0.0402547	0.0814105	0.445346	0.448441	0.507587	0.455611	0.816037	0.550993	0.419989	0.436479	0.393273	0.548093	0.528704	0.178422	0.237828	0.255245	0.237805	0.197904	0.188679	0.532681	0.581204	0.67849	0.534873	0.254367	0.279395	0.357711	0.206151	0.563018	0.406467	0.698388	0.35022	0.163492	0.310929	0.222316	0.18405	0.248255	0.424467	0.324629
Cystathionine	4tms	2202	218	AA	I3	Cystathionine$4tms	0.00404347	0.003811	0.00271447	0.00291078	0.00215207	0.00227081	0.00195521	0.00168947	0.000771025	0.0049608	0.00397178	0.00386355	0.00402298	0.0021548	0.00363605	0.00653293	0.00588279	0.00566393	0.00482191	0.00311334	0.00237938	0.00699676	0.00766012	0.0075667	0.00451958	0.00202071	0.00302101	0.0029434	0.00127344	0.00136842	0.00738888	0.00484449	0.00973158	0.00336387	0.00139971	0.00208586	0.00219709	0.00127683	0.000929652	0.00140455
Fructose-6-phosphate	6tms-meox1	2298	315	OP	I3	Fructose-6-phosphate$6tms-meox1	0.00362189	0.00333719	0.00350637	0.00352016	0.00176461	0.0017807	0.00183255	0.00188058	0.0018321	0.00335446	0.00579072	0.00372852	0.00320158	0.00166749	0.00154724	0.00221572	0.0020331	0.00190189	0.00195807	0.00165652	0.00130212	0.00237839	0.00417949	0.00288285	0.00178589	0.00204427	0.00132713	0.00128215	0.00160229	0.00172185	0.00505743	0.0031734	0.00244584	0.00167398	0.00252058	0.00203202	0.00128441	0.00174328	0.000912144	0.00143523
Glucose-6-phosphate	6tms-meox1	2310	387	OP	I1	Glucose-6-phosphate$6tms-meox1	0.00875715	0.00780497	0.00899429	0.0087261	0.0037159	0.00374239	0.00291144	0.00346777	0.00333261	0.00663476	0.0111763	0.00721714	0.00658601	0.00361632	0.0033878	0.00338515	0.00315461	0.00298827	0.00338199	0.00271458	0.0021733	0.00494897	0.00824365	0.00488083	0.00350183	0.0037413	0.00236714	0.00209051	0.0028902	0.00284457	0.0101032	0.00630422	0.0047089	0.00299036	0.00406967	0.00338004	0.0021691	0.00279228	0.00143979	0.0025724
Tetracosanol	1tms	2342	411	OTHER	I3	Tetracosanol$1tms	6.6e-05	2.12e-05	2.68e-05	4.67e-05	4.42e-05	2.09e-05	2.33e-05	4.08e-05	2.92e-05	0.0001052	7.65e-05	7.9e-05	0.000210597	0.000489968	0.000374904	0.000106025	0.000131466	9.43e-05	5.48e-05	7.17e-06	3.62e-05	0.00146071	0.000711133	0.000965298	0.000833522	3.78e-05	0.000104495	5.13e-05	2.76e-05	7.44e-05	0.00103297	0.000613956	0.00118952	0.000259913	0.000171747	6.58e-05	0.000232441	3.78e-05	2.64e-05	4.2e-05
1-Eicosanol	1tms	2351	355	OTHER	I3	1-Eicosanol$1tms	0.000104344	0.00013038	0.000140243	0.000152286	5.99e-05	7.43e-05	5.79e-05	7.87e-05	9.67e-05	0.000151688	8.33e-05	0.000118838	0.00020052	0.000278054	0.000259593	6.5e-05	0.000112908	6.55e-05	5.83e-05	0.000247742	4.69e-05	0.000356132	0.000259504	0.000368334	0.000525782	4.76e-05	6.97e-05	6.01e-05	2.28e-05	8.91e-05	0.00019039	0.000157582	0.000232319	0.000618215	7.38e-05	8.57e-05	9.03e-05	3.18e-05	0.000107788	4.95e-05
Myo-Inositol-phosphate	7tms	2407	318	OP	I2	Myo-Inositol-phosphate$7tms	0.0164484	0.0167149	0.0223516	0.0200408	0.00951922	0.00855816	0.0112749	0.0125899	0.0162388	0.0197304	0.0184679	0.0238683	0.0234441	0.0335488	0.0296364	0.00487066	0.0126486	0.0122549	0.00992261	0.0151872	0.0101835	0.0116526	0.0167039	0.0232485	0.0125523	0.00872263	0.00772299	0.00529424	0.00794222	0.0102704	0.0110442	0.00624428	0.00749025	0.0158179	0.0106985	0.010287	0.00994753	0.00600552	0.00800849	0.00841052
Serotonin	4tms	2456	174	OTHER	I2	Serotonin$4tms	0.0437104	0.0925077	0.130857	0.278331	0.0373493	0.117402	0.0722225	0.0761663	0.143307	0.0472665	0.090262	0.0487501	0.0943304	0.19038	0.204209	0.0640527	0.0984695	0.0519432	0.0986251	0.0765656	0.249215	0.0897429	0.0932216	0.0786839	0.0360743	0.0215586	0.046008	0.0265345	0.0903502	0.0794433	0.0216076	0.0736274	0.0927933	0.0856742	0.0380115	0.0629924	0.0394284	0.0512226	0.076803	0.0869689
2-alpha-Mannobiose	8tms	2593	361	OA	I3	2-alpha-Mannobiose$8tms	0.000342055	0.000330776	0.000229993	0.000356885	0.000311019	0.000244044	0.000324055	0.000246868	0.000306466	0.000380161	0.000354269	0.000424905	0.000346136	0.00034698	0.000397748	0.000686161	0.000452098	0.000568215	0.000423045	0.000213745	0.000238961	0.000767338	0.000801091	0.00110141	0.000224714	0.000647962	0.000501929	0.000635718	0.000400594	0.000532803	0.000530673	0.000648554	0.000647518	0.000319897	0.000585673	0.000735438	0.000627107	0.000413435	0.000423963	0.000518506
Adenosine	4tms	2627	236	NUC	I2	Adenosine$4tms	0.00746917	0.0121347	0.00414239	0.0225712	0.00805764	0.0071946	0.0151724	0.0167925	0.0133002	0.0131856	0.0105302	0.00811297	0.00767444	0.00934013	0.0116973	0.00306924	0.00408562	0.00337941	0.00449175	0.00487513	0.00365415	0.0256866	0.0206174	0.03807	0.00669493	0.00137953	0.00265443	0.00449032	0.00389302	0.00297385	0.00289233	0.00428969	0.00989145	0.0102435	0.00493595	0.00443934	0.00357739	0.00368816	0.00386993	0.00314212
Trehalose	8tms	2737	361	SUG	I1	Trehalose$8tms	0.0112501	0.021867	0.0189441	0.0113195	0.0140707	0.0111295	0.0124337	0.0132298	0.0187598	0.00902466	0.0227267	0.0250001	0.0199102	0.00610433	0.00554055	0.00639773	0.0225026	0.0075294	0.00753007	0.00751925	0.00605297	0.0185809	0.0232117	0.0145142	0.0153919	0.0162793	0.0174874	0.015068	0.0144872	0.0213252	0.0271982	0.0333268	0.0293617	0.023173	0.0180914	0.0200861	0.0240362	0.0182073	0.0163515	0.0239367
Guanosine	5tms	2760	324	NUC	I3	Guanosine$5tms	0.000236099	0.000176165	0.000122751	7.54e-05	0.000183037	0.000180278	0.000159261	0.000177226	0.000312177	0.000134672	0.000274258	0.000341306	0.000206976	0.00017536	0.000159098	9.89e-05	0.000283178	0.000196776	0.000250165	0.000215563	0.000199602	0.000139217	0.000204567	0.00018772	0.000130312	0.000129991	0.000183433	0.000193866	0.000221687	0.000173773	0.000218356	0.000257088	0.000172257	0.000149646	0.000232342	0.0002183	0.000266851	0.00016959	0.000189089	0.000214071
S-Adenosyl-methionine	5tms	2785	236	OTHER	I2	S-Adenosyl-methionine$5tms	0.00155383	0.00349541	0.00106501	0.00186697	0.00227151	0.00222692	0.00229732	0.00236638	0.00237397	0.00342643	0.00335565	0.00361903	0.00311536	0.00258775	0.00343547	0.000909482	0.00355999	0.00271557	0.0031146	0.00312637	0.0022908	0.00288423	0.00388431	0.00414597	0.00167809	0.000312197	0.0023559	0.00253374	0.0028523	0.00183513	0.002111	0.00313722	0.00294882	0.00253355	0.00225349	0.00248207	0.00203908	0.00237108	0.00209104	0.00247382
Uridine-5-monophosphate	#1	2838	315	OP	I2	Uridine-5-monophosphate$d1	0.00268933	0.00932499	0.00366923	0.00373206	0.00255523	0.00317864	0.00292507	0.00308656	0.00158312	0.00448284	0.00855314	0.00676756	0.00700144	0.00220917	0.00416832	0.00140751	0.00471879	0.00230452	0.00341305	0.0016684	0.00178665	0.00430736	0.00677918	0.00461967	0.00224083	0.000795748	0.00282682	0.0029272	0.00497319	0.00271526	0.00221903	0.00377175	0.00492635	0.000792196	0.00302692	0.00384122	0.00213987	0.0045626	0.00285299	0.00450964
Adenosine-5-monophosphate	5tms	3055	315	OP	I2	Adenosine-5-monophosphate$5tms	0.0409305	0.0529613	0.0734369	0.0564689	0.0303018	0.0294545	0.0163826	0.0212781	0.0251377	0.0441263	0.0574281	0.0593874	0.0417698	0.0432335	0.0393766	0.0138903	0.0192192	0.0155997	0.0227916	0.0116648	0.0157736	0.0458474	0.0437539	0.0538105	0.0272269	0.00940724	0.0152567	0.0165037	0.0191414	0.0180772	0.0424168	0.0400614	0.03892	0.0220624	0.0234376	0.0264742	0.0301107	0.0191513	0.0180133	0.0262478
alpha-Tocopherol	1tms	3142	502	APO	I1	alpha-Tocopherol$1tms	0.000269973	0.000318147	0.00324143	0.000634087	0.00221348	0.00230619	0.000191227	0.000158284	0.000210606	0.00173233	0.000629352	0.000603562	0.00095995	0.00569868	0.00633864	0.00224844	0.00113012	0.00202979	0.00223297	0.0013476	0.00177607	0.0187773	0.0107821	0.0209462	0.000654713	0.00495483	0.00491692	0.00405613	0.00508772	0.00425683	0.000824064	0.000710236	0.0110085	0.00844316	0.00438323	0.00780676	0.0054529	0.00327303	0.00547125	0.00524495
Cholesterol	1tms	3167	458	APO	I2	Cholesterol$1tms	0.220078	0.235484	0.225246	0.228224	0.147794	0.143098	0.15427	0.119453	0.147498	0.294624	0.26073	0.307882	0.276736	0.319294	0.327017	0.188006	0.184454	0.185006	0.152567	0.166355	0.151421	0.373945	0.36693	0.463371	0.365076	0.164561	0.17071	0.175264	0.134604	0.152742	0.303897	0.348732	0.369653	0.342001	0.173146	0.198187	0.203365	0.116293	0.148921	0.146946
cGMP	4tms	3175	324	NUC	I3	cGMP$4tms	0.00409113	0.00343815	0.00388234	0.00367558	0.00350739	0.00289216	0.00486823	0.00296749	0.00450892	0.00314572	0.00180578	0.00216622	0.0014944	0.00392489	0.0041782	0.00358429	0.0022153	0.00397686	0.00303544	0.000170121	0.00281076	0.00406282	0.00240962	0.00738573	0.00107601	0.00195459	0.00135187	0.00248331	0.00160229	0.0023798	0.00205136	0.00126482	0.00244012	7.33e-05	0.00250515	0.00303993	0.0032834	0.00152622	0.00240617	0.00181703
Cholestan-3-ol	1tms	3177	445	APO	I2	Cholestan-3-ol$1tms	0.00177404	0.00210228	0.00159777	0.00157697	0.00131643	0.00117312	0.00171699	0.000954879	0.00108984	0.00307416	0.00291389	0.00316112	0.002594	0.00351702	0.00329504	0.0027377	0.00300453	0.0028935	0.00179985	0.00179121	0.00134226	0.00699121	0.00677604	0.00866383	0.00397032	0.00192044	0.00230766	0.00209036	0.00128897	0.00131486	0.00357382	0.0054283	0.00700414	0.00488617	0.00238244	0.00318331	0.00303018	0.00095072	0.00120018	0.00114723
Niacin	1tms	11293	180	OA	I3	Niacin$1tms	0.00238369	0.00217535	0.00144501	0.00163802	0.000965066	0.000975298	0.0012577	0.00162723	0.00194752	0.000499157	0.00111517	0.00174094	0.00106468	0.000824174	0.000563675	0.000417307	0.000406022	0.000289992	0.000386725	0.000610709	8.09e-05	0.000427672	0.00076188	0.00064374	0.000675142	0.000955185	0.000840631	0.000284089	0.000640868	0.000480114	0.00128126	0.000949437	0.000786459	0.000848398	0.00035105	0.000307562	0.000649477	0.000403159	0.000448934	0.000551625
