# Supplementary material for: Metabolic Signatures of Aging and Gametogenesis in Hydra oligactis
Source: Aging Cell. 2026 Jul 27;25(8):e70643. doi: 10.1111/acel.70643 (PMC13403047; doi:10.1111/acel.70643)
Supplement: Supplementary file 3 — Table S2: Metabolites with significant changes in abundance in CI female and male H. oligactis . Coseq clustering revealed 4 clusters: the abundance of metabolites in clusters 1 and 2 increased and decreased, respectively, between week 0 and week 8, and those in cluster 3 and 4 lists peaked at 4 or 6 weeks. [file ACEL-25-e70643-s002.xlsx]

## Sheet: Table_S2
Supplementary Table S2: Statistical evaluation and clustering of the metabolite profiling data
Separate analysis were applied to the datasets of male and female polyps, using the LIMMA R package to compute statistics and calculate false discovery rate (FDR)-adjusted p-values for each time interval. Metabolites with differential accumulation in at least one of the comparisons were subject to cluster analysis using the CoSeq R package. The resulting clusters are displayed in Figure 2b and th…
Metabolite	FDR adjusted p-values for each of the contrasts, calculated with the LIMMA R package												CoSeq clusters
	Males						Females						Males	Females
	4w - 0w	6w - 0w	8w - 0w	6w - 4w	8w - 4w	8w - 6w	4w - 0w	6w - 0w	8w - 0w	6w - 4w	8w - 4w	8w - 6w
Ethanolamine	0.00261875	0.0291129	0.00412664	0.447595	0.916199	0.719129	0.0630806	0.000579001	0.00328996	0.0126171	0.0649774	0.579929	2	4
Pyruvate	0.0776085	0.00505942	2.51738e-05	0.179028	0.000611119	0.155714	0.10616	0.0134472	0.0569704	0.248945	0.687629	0.633505	2	4
Alanine	0.0959154	0.0260767	0.0685309	0.443022	0.849764	0.719129	0.552581	0.291838	0.395794	0.0961521	0.819358	0.242291	2
2-Pyrrolidinone	4.62146e-06	0.00763902	0.00196401	0.00795256	0.00596298	0.768497	0.0265012	1.89607e-05	2.23522e-06	0.000243813	7.77159e-06	0.182705	4	2
3-Hydroxybutyrate	1.8058e-06	6.66482e-05	0.0730674	0.19835	4.19613e-05	0.0155968	0.640241	0.876348	0.0958995	0.811595	0.222691	0.317998	4
Monomethylphosphate	0.0413477	0.421695	0.52878	0.279241	0.00997185	0.428638	0.73349	0.818721	0.353998	0.543329	0.618875	0.459932	4
Mimosine	0.32433	0.9417	0.594148	0.337323	0.650296	0.719129	0.887	0.397608	0.272701	0.309893	0.195466	0.860475
Malonate	0.00110328	0.00226811	0.00298491	0.960067	0.745435	0.768497	0.0242881	0.00504911	0.00080704	0.31753	0.0355705	0.409535	1	1
Succinate	0.197696	0.0945195	0.0132507	0.663322	0.183591	0.719129	0.0773824	0.174959	0.28664	0.825929	0.588962	0.825637	1
gamma-Hydroxybutyrate	0.553979	0.805208	0.688893	0.438573	0.329651	0.877782	0.865958	0.947335	0.912956	0.827881	0.78329	0.955926
Urea	0.598556	0.26155	0.138324	0.576415	0.384839	0.841407	0.256776	0.00504911	0.00997411	0.0411741	0.0593576	0.86602		4
Phosphorate	0.45867	0.420707	0.847762	0.959636	0.587512	0.719129	0.973019	0.872811	0.295825	0.917775	0.341476	0.620386
Leucine	0.000125093	0.00625241	0.237264	0.224546	0.00160958	0.168166	0.619981	0.729085	0.113461	0.920978	0.0479519	0.242291	4	2
Glycerol	0.623749	0.217591	0.79818	0.447595	0.446328	0.40088	0.992762	0.771065	0.733573	0.754061	0.78329	0.633505
Isoleucine	0.00112176	0.0375597	0.617451	0.236626	0.00381749	0.301998	0.0630806	0.0394213	0.950973	0.760952	0.0649774	0.182705	4	2
Proline	0.994722	0.217591	0.124989	0.249622	0.138258	0.865271	0.146711	0.0277381	0.00188748	0.329937	0.0175383	0.266161		2
alpha-Aminobutyrate	3.00164e-08	5.17037e-07	1.56426e-07	0.576415	0.767111	0.656255	0.000124144	1.8524e-07	5.366e-08	2.56974e-05	3.099e-06	0.273775	4	4
Maleate	0.0603566	0.675171	0.829458	0.0505888	0.0356135	0.865088	0.705039	0.0636613	0.00301714	0.130675	0.00481102	0.242291	4	2
Glycine	0.177797	0.107474	0.0352529	0.781948	0.416784	0.768497	0.0344963	0.00833364	0.0188834	0.366997	0.614136	0.825637	1	1
Picolinate	0.00010412	0.000381142	0.000106734	0.930268	0.876495	0.824004	0.00370796	0.000168825	0.00328996	0.0369536	0.78329	0.242291	1	1
Methylsuccinate	0.256779	2.14516e-05	2.27699e-06	0.000356559	1.36099e-05	0.685724	0.00348902	0.000551847	0.000488485	0.248945	0.148097	0.831088	3	1
Glycerate	0.0015276	0.0358145	0.0427164	0.29932	0.166268	0.865088	0.402035	0.373131	0.108583	0.946482	0.469972	0.633505	4
Uracil	0.000267656	0.00662498	0.000554253	0.320688	0.828358	0.685724	0.00656732	0.00491608	0.0324301	0.760952	0.588962	0.553293	4	3
Serine	0.0564238	0.0375597	0.00984787	0.78686	0.42338	0.768497	0.439265	0.493878	0.108583	0.966962	0.415864	0.579929	2
Pipecolate	0.0383376	0.0394655	0.00390563	0.942377	0.295795	0.656255	0.919503	0.236533	0.608627	0.173274	0.588962	0.633505	2
Erythrono-1,4-lactone	0.00010412	0.145831	0.0607343	0.0097264	0.00666859	0.809468	0.705039	0.391344	0.989552	0.65401	0.75011	0.61008	4
Threonine	0.00687729	0.00685965	0.10142	0.802027	0.226858	0.40088	0.664906	0.314475	0.108583	0.598467	0.247421	0.684135	4
Thymine	3.58306e-08	4.28144e-06	2.54712e-05	0.0486218	0.000583907	0.40088	0.131822	0.0628754	0.0487014	0.625074	0.550259	0.904842	4	4
Methylmaleate	1.8058e-06	0.0261057	0.00484614	0.000918798	0.000611119	0.719129	0.166099	0.00930676	0.0792816	0.114141	0.651118	0.502889	4	4
Trisaminol	0.482442	0.675171	0.138324	0.29932	0.0317966	0.640326	0.979151	0.548358	0.353998	0.517226	0.427975	0.317998	3
S-methyl-Cysteine	2.85234e-05	0.0144937	0.0427164	0.0233811	0.00193359	0.719129	0.316233	0.436738	0.298994	0.0831406	0.0530246	0.86602	4
beta-Alanine	0.183006	0.000500791	5.93716e-06	0.010844	4.30252e-05	0.168166	0.000133314	0.000168825	0.00015378	0.966962	0.815417	0.858767	3	1
Homoserine	0.216119	0.737114	0.2951	0.179028	0.0261215	0.719129	0.275422	0.425495	0.559932	0.847793	0.101001	0.395065	3
Niacinamide	0.474598	0.421695	0.951709	0.958044	0.518283	0.719129	0.00348902	0.000579078	0.00828207	0.309893	0.78329	0.409535		1
Malate	6.47691e-05	0.217591	0.0480979	0.00403976	3.26668e-06	0.024668	0.417055	0.918706	0.353998	0.517226	0.890052	0.620386	3
5-Azacytosine	0.00218463	0.000340098	8.04004e-05	0.236626	0.0829332	0.768497	0.00370796	1.803e-05	9.01825e-06	0.000707455	0.000284836	0.825637	2	4
Asparagine[-H2O]	0.0116535	0.00685965	0.0502701	0.648302	0.563793	0.590517	0.0768471	0.519677	0.569837	0.309893	0.0358004	0.43413	2	3
Erythritol	0.434451	5.2024e-05	4.33952e-06	6.82424e-05	2.20038e-06	0.640326	0.527263	0.394987	0.353998	0.854827	0.80814	0.97039	3
Tromethamine	0.681197	0.0291083	0.0050133	0.0910842	0.0107505	0.719129	0.560858	0.651111	0.681744	0.278636	0.318352	0.955926	2
Aspartate	6.9124e-05	0.000798875	0.082628	0.48065	0.00295282	0.155714	0.796838	0.0394213	0.0953698	0.068653	0.15109	0.796603	4	3
Methionine	0.0994891	0.217892	0.252643	0.802027	0.622397	0.869636	0.200097	0.15554	0.823441	0.844823	0.15109	0.266161
Pyroglutamate	2.35002e-08	5.55943e-07	2.27699e-06	0.29932	0.00513084	0.284858	0.73349	0.145803	0.147087	0.068653	0.0681103	0.955926	1
Cytosine	7.99918e-07	5.70732e-05	4.01508e-05	0.10762	0.0317966	0.865088	0.00399996	0.00162623	0.00328996	0.472563	0.740581	0.825637	4	4
Hydroxyproline	9.11273e-05	0.00930257	0.393261	0.127321	0.000583907	0.162092	0.010655	0.0385099	0.0188834	0.613892	0.92606	0.752433	1	3
GABA	0.672798	0.0195803	0.00231713	0.010844	0.000687732	0.719129	0.705039	0.000388896	0.00015378	0.00074245	0.000183473	0.546875	3	2
Cysteine	0.590604	0.293938	0.485178	0.648302	0.874143	0.768497	0.799076	0.651111	0.694356	0.854827	0.890332	0.955926
Threonate	0.0365842	0.0938145	0.0933655	0.802027	0.650296	0.877782	0.39645	0.813991	0.823441	0.262848	0.588962	0.704906	4
alpha-Hydroxyglutarate	0.0033441	0.890983	0.0275551	0.00795256	3.48975e-05	0.162092	0.691442	0.918706	0.0732299	0.78614	0.152645	0.266161	3
N-Dimethyl-Lysine	0.0636883	0.0173518	0.00149902	0.443022	0.0787454	0.656255	0.282031	0.00303281	0.236654	0.0196258	0.872662	0.179579	2	4
N-acetyl-Tris	0.434451	0.675171	0.494353	0.78686	0.138258	0.607884	0.406758	0.314475	0.493752	0.854827	0.889236	0.825637
3-Hydroxy-3-methylglutarate	4.96891e-09	3.17314e-06	0.000108625	0.001768	3.26668e-06	0.116711	0.0242881	0.00213998	0.0239391	0.119612	0.80814	0.409535	4	4
Glutamate	0.252107	0.15661	0.0395915	0.781948	0.33569	0.719129	0.0128759	0.00491608	0.00773212	0.517226	0.588962	0.955926	2	4
Phenylalanine	0.555716	0.675171	0.79818	0.930268	0.402221	0.719129	0.0876436	0.206933	0.0732299	0.00991411	0.00381277	0.685365		2
1,3-Diaminopropane	4.96891e-09	1.76601e-06	1.95648e-06	0.00409227	0.000408462	0.732543	0.00370796	0.000388896	0.000381914	0.128873	0.0649774	0.825637	4	4
Pyrophosphate	0.203331	0.232991	0.0758969	0.998115	0.614395	0.732543	0.910377	0.358133	0.0448413	0.4304	0.0530246	0.437176		3
Arabinose	4.96891e-09	4.44794e-07	5.58803e-07	0.19835	0.0122941	0.607884	0.000133314	7.90237e-06	2.23522e-06	0.00710886	0.00155776	0.633505	4	4
Taurine	0.00250059	0.000233849	9.03227e-05	0.179028	0.0829332	0.877782	0.0298008	0.145803	0.0507901	0.534779	0.92606	0.684135	1	1
Ribose	1.8058e-06	5.2024e-05	6.17689e-06	0.236626	0.563881	0.719129	0.0158464	0.000579078	0.00300855	0.0504358	0.180239	0.633505	4	4
Bicine	0.925869	0.356074	0.673145	0.444275	0.602505	0.481865	0.0931386	0.00464375	0.00982423	0.0831406	0.150974	0.83524		1
Levoglucosan	0.00014506	0.0107417	0.009872	0.179028	0.0674059	0.865271	0.912368	0.934496	0.46257	0.854827	0.588962	0.620386	4
Xylitol	0.0260804	0.560393	0.00518692	0.168717	3.82161e-05	0.0155968	0.482846	0.88268	0.298994	0.625074	0.78329	0.620386	3
Ammelide	0.0102168	0.352279	0.0630762	0.151168	0.439237	0.656255	0.0496178	0.00629742	0.0522247	0.233844	0.872662	0.502889	1	1
2-Aminoadipate	0.00014506	0.0144937	0.117979	0.134857	0.00460036	0.546807	0.00598888	0.00768075	0.0175793	0.966962	0.80814	0.840875	4	3
Arabitol	7.8442e-07	0.0900756	0.0528116	0.000155381	1.3665e-07	0.0155968	0.0138381	0.000162063	2.63432e-05	0.00710886	0.000414553	0.317998	3	2
Glycerol-2-phosphate	0.995531	0.273477	0.115854	0.29932	0.121902	0.768497	0.73349	0.208073	0.989552	0.102347	0.774369	0.409535
Rhamnose	0.000688891	0.163043	0.0050133	0.0505888	0.439237	0.40088	0.000616505	0.0820426	0.966526	0.0182244	0.000821399	0.266161	4	3
Ciliatine	4.67557e-05	1.15574e-05	1.39385e-06	0.236626	0.0195126	0.608633	0.0156167	0.00515166	0.00328996	0.477271	0.247421	0.801323	1	1
Putrescine	4.73896e-05	0.0394655	0.237264	0.0131074	0.000565227	0.608633	0.887	0.308296	0.823441	0.366997	0.912821	0.620386	3
cis-Aconitate	7.31298e-08	5.59571e-06	1.0294e-06	0.0894331	0.305122	0.640326	0.00013351	1.89607e-05	4.22888e-05	0.0411741	0.15109	0.633505	4	4
Glycerol-3-phosphate	0.672798	0.671123	0.311056	0.427084	0.15519	0.732543	0.705039	0.0107444	0.0175793	0.0271158	0.0355705	0.955926		2
Glucopyranose(-H2O)	0.692052	0.671123	0.353854	0.438573	0.185699	0.768497	0.865958	0.813991	0.541819	0.946482	0.748187	0.825637
Glutamine	0.000294901	0.000130237	2.51738e-05	0.404432	0.142539	0.732543	0.000365663	0.000168825	0.000488485	0.346635	0.80814	0.633505	2	3
N-acetyl-L-glutamate	4.96891e-09	1.76601e-06	5.58803e-07	0.00530443	0.00617578	0.719129	0.00400413	0.000181243	0.00119146	0.0411358	0.263248	0.502889	4	4
Ethanolamine-phosphate	0.0752056	0.00685965	0.00113154	0.225395	0.0482317	0.719129	0.974928	0.614102	0.28664	0.639597	0.318352	0.704906	1
Hypoxanthine	3.60791e-06	0.000156522	1.07844e-05	0.19835	0.683979	0.608633	0.706985	0.78861	0.353998	0.946482	0.188458	0.43413	1
Citrate	7.99501e-06	0.00654528	0.082628	0.0155803	0.000283961	0.410506	0.125194	0.00210403	0.018443	0.0281863	0.219051	0.494964	4	4
Ornithine	0.0009382	0.287193	0.929879	0.0292177	0.000757767	0.564098	0.297062	0.314475	0.294174	0.0523766	0.0528103	0.97039	3
Arginine[-NH3]	0.000294901	0.771298	0.0156499	0.000918798	3.26668e-06	0.160183	0.770096	0.0336982	0.0274765	0.0656563	0.04876	0.904842	3	2
Cadaverine	1.83325e-09	7.64016e-07	1.39385e-06	0.000974575	3.76601e-05	0.656255	0.275422	0.0152174	0.0254742	0.114341	0.152645	0.904842	4	4
Dehydroascorbate	0.0151986	0.00122257	0.00016234	0.19835	0.0346682	0.719129	0.114304	0.00930676	0.0456482	0.15403	0.588962	0.633505	2	4
Adenine	1.92127e-06	9.22931e-05	0.000144137	0.179028	0.0261215	0.719129	0.73349	0.368596	0.838662	0.598467	0.872662	0.633505	4
Fructose	0.275603	0.201629	0.00631233	0.803618	0.0646186	0.40088	0.289567	0.240293	0.823441	0.863082	0.477573	0.553293	2
Gluconate-d-lactone	0.000273707	0.0327062	0.00362313	0.10762	0.305122	0.685724	0.619981	0.519677	0.823441	0.235752	0.80814	0.579929	4
Mannose	0.109151	0.0164187	0.0110221	0.29932	0.288203	0.958851	0.996603	0.291838	0.132754	0.278636	0.138049	0.801323	2
Glucose	0.0405979	0.0621332	0.0195084	0.960067	0.713666	0.768497	0.492019	0.244004	0.283942	0.625074	0.748187	0.955926	2
Histidine	0.00116909	0.000436787	0.000725459	0.427084	0.714341	0.732543	0.00442572	0.0222495	0.156085	0.513126	0.0847747	0.523921	2	3
Lysine	0.0866378	0.910683	0.25058	0.127321	0.00666859	0.640326	0.131822	0.701	0.223589	0.0686888	0.0176504	0.620386	3	2
Tyrosine	0.796349	0.890983	0.500708	0.942377	0.694252	0.732543	0.538174	0.16804	0.125572	0.434447	0.382917	0.955926
Ascorbate	0.446428	0.000164951	0.00014117	0.0013381	0.000611119	0.82009	0.247704	0.0280148	0.10465	0.233844	0.618875	0.651603	2	4
Pantothenate	0.419427	0.23733	0.270934	0.0834467	0.818459	0.155714	0.996603	0.917636	0.933558	0.920978	0.902461	0.86602
Gluconate	6.47691e-05	0.00162251	0.00021323	0.29932	0.596158	0.719129	0.423724	0.281484	0.240966	0.0680825	0.0552983	0.955926	4
Scyllo-Inositol2	0.00622559	0.107474	0.530516	0.29932	0.0259786	0.607884	0.00348902	0.0213437	0.545769	0.341863	0.0143326	0.242291	4	3
Dopamine	0.175943	0.649615	0.224394	0.443022	0.874143	0.719129	0.316233	0.00303281	0.0112873	0.0182124	0.0530246	0.668208		4
Myo-Inositol	0.000541634	0.0261057	0.365699	0.199566	0.00432083	0.40088	0.323091	0.0674489	0.440645	0.346635	0.864027	0.494964	4
Urate	1.83325e-09	4.44794e-07	2.23267e-06	0.00463015	1.36489e-05	0.155714	0.000188345	0.000114106	0.000251232	0.329937	0.78329	0.661441	4	4
Guanine	6.60956e-05	0.0127325	0.00133384	0.0756105	0.183591	0.719129	0.015785	0.0103226	0.0604035	0.769435	0.651118	0.61008	1	3
Cystathionine	3.60791e-06	0.322702	0.829458	0.00018274	3.26668e-06	0.546807	0.851834	0.00515595	0.0229719	0.00947467	0.0355705	0.633505	3	2
Fructose-6-phosphate	0.831808	0.408605	0.485178	0.320688	0.374778	0.877782	0.161934	0.0501076	0.105099	0.496954	0.78329	0.825637
Glucose-6-phosphate	0.459661	0.208156	0.115854	0.602567	0.436919	0.865271	0.0356287	0.00831977	0.0188834	0.34923	0.588962	0.825637		1
Tetracosanol	0.157908	0.205943	0.0502701	0.968439	0.568467	0.719129	0.014161	0.000181243	0.00054274	0.00991758	0.0355705	0.668208		4
1-Eicosanol	0.994722	0.0434753	0.36824	0.0737396	0.402221	0.531732	0.0573531	0.000114106	0.018443	0.000787768	0.428212	0.0653956	1	4
Myo-Inositol-phosphate	0.544781	0.0990398	0.168219	0.29932	0.48233	0.768497	0.172776	0.806308	0.0732299	0.114141	0.00719698	0.317998		3
Serotonin	0.672798	0.0375597	0.0682706	0.0231561	0.0257392	0.768497	0.996603	0.918706	0.440645	0.920978	0.487544	0.661441	1
2-alpha-Mannobiose	0.0354543	0.00226811	0.000809598	0.184033	0.0812665	0.865825	0.282031	0.000168825	0.00982423	0.00074245	0.0530246	0.179579	2	4
Adenosine	4.98864e-05	1.09016e-05	6.71625e-05	0.19835	0.971176	0.406544	0.865958	0.102427	0.677465	0.131458	0.588962	0.210656	1
Trehalose	0.0383376	0.352279	0.0930948	0.010844	0.000760784	0.719129	0.402035	0.957077	0.298994	0.452277	0.0649774	0.502889	2
Guanosine	0.963229	0.769563	0.645273	0.781948	0.694252	0.719129	0.10655	0.962163	0.216655	0.115067	0.80814	0.409535
S-Adenosyl-methionine	0.962652	0.217591	0.917634	0.225395	0.849764	0.564098	0.0312895	0.0489345	0.139372	0.946482	0.588962	0.684135		3
Uridine-5-monophosphate	0.749794	0.832194	0.264341	0.958044	0.15519	0.524506	0.883334	0.917636	0.0224737	0.787042	0.0168959	0.179579		3
Adenosine-5-monophosphate	0.0543465	0.0434753	0.948134	0.867039	0.0456989	0.160183	0.417055	0.181666	0.0641754	0.584652	0.247421	0.684135	1
alpha-Tocopherol	0.0116535	0.000399598	0.000108625	0.10762	0.0261215	0.82009	0.0773824	0.000380583	0.0279121	0.00710886	0.542765	0.179579	2	4
Cholesterol	0.0354543	0.238623	0.117979	0.425191	0.563881	0.82009	0.035649	0.00251316	0.00926658	0.102347	0.29122	0.684135	2	4
cGMP	0.252107	0.314455	0.500708	0.958437	0.646194	0.768497	0.527263	0.471804	0.0522247	0.940972	0.152645	0.409535
Cholestan-3-ol	0.000355366	0.0394655	0.00937252	0.10762	0.171883	0.732543	0.0189953	0.000181243	0.000899056	0.00947467	0.0479519	0.59242	2	4
Niacin	0.000584703	0.0327062	0.00518692	0.184033	0.390489	0.719129	0.0158464	0.00200138	0.0448413	0.15403	0.80814	0.266161	1	1
